# Supplementary material for: Degradation of p0071 and p120-catenin during adherens junction disassembly by Leptospira interrogans
Source: Front Cell Infect Microbiol. 2023 Sep 15;13:1228051. doi: 10.3389/fcimb.2023.1228051 (PMC10545952; doi:10.3389/fcimb.2023.1228051)
Supplement: Supplementary file 1 [file Table_1.xlsx]

## Sheet:  DECREASED proteins at 24h
	Table S1. List of decreased proteins in L. interrogans-infected RPTECs at 24 h p.i. vs 4 h p.i.
#	Protein Name	Accession Number	Molecular Weight (kDa)	Fold Change No.3 / No.2
1	Cofilin 2 (Muscle), isoform CRA_a	Q549N0	19	0.02
2	Heterogeneous nuclear ribonucleoprotein M (Fragment)	M0QZM1	40	0.02
3	p0071 (Plakophilin-4 )	Q99569	132	0.02
4	Unconventional myosin-Id	O94832	116	0.02
5	RNA-binding protein 12B	Q8IXT5	118	0.05
6	Beta-1 metal-binding globulin	A0A0K0K1H8 (+2)	77	0.05
7	Chromosome 2 open reading frame 28, isoform CRA_d	D6W551	30	0.05
8	Transmembrane protein 68	Q96MH6	37	0.06
9	RNA binding motif protein 14 isoform 1 (Fragment)	A0A0S2Z4Z0	69	0.06
10	cDNA FLJ50795, highly similar to Cadherin-3	B4DLF0 (+1)	86	0.07
11	Thyroid receptor-interacting protein 11	Q15643	228	0.08
12	Catenin delta-1	A0A669KB05 (+3)	102	0.1
13	Cadherin-1	A0A0E3XJU3 (+2)	97	0.1
14	SUMO-1 activating enzyme subunit 1, isoform CRA_b	A0A024R0R4	38	0.1
15	Phenylalanine--tRNA ligase	Q6IBR2	58	0.1
16	Ladinin-1	Q6IPJ9	57	0.1
17	Epididymis secretory protein Li 310	V9HW01	18	0.1
18	Coxsackievirus and adenovirus receptor	P78310	40	0.1
19	ATP-dependent RNA helicase DDX50	Q9BQ39	83	0.1
20	C-terminal-binding protein 2	P56545	49	0.1
21	Ecotropic viral integration site 1, isoform CRA_a	D3DNP4	126	0.1
22	Pleckstrin homology domain-containing family A member 6	A0A1B0GUN5	131	0.1
23	Aminoacyl-tRNA hydrolase	Q96ME4	19	0.1
24	60S ribosomal protein L31	P62899	14	0.1
25	Golgi-resident adenosine 3',5'-bisphosphate 3'-phosphatase	Q9NX62	39	0.1
26	ABC50 protein	Q2L6I2	92	0.2
27	Receptor-type tyrosine-protein phosphatase alpha	A0A1S5UZ22 (+3)	91	0.2
28	Thromboxane-A synthase	P24557	61	0.2
29	T-complex protein 1 subunit eta (Fragment)	Q53HV2 (+1)	59	0.2
30	Catenin beta-1	A0A2R8Y543 (+4)	78	0.2
31	Sickle tail protein homolog	Q5T5P2	214	0.2
32	SUMO-activating enzyme subunit 2	Q9UBT2	71	0.2
33	Glutamyl-tRNA(Gln) amidotransferase subunit B, mitochondrial	D6REA0 (+1)	58	0.2
34	Catechol O-methyltransferase	A0A140VJG8	30	0.2
35	26S proteasome regulatory subunit 6B	P43686	47	0.2
36	cDNA FLJ77055, highly similar to Homo sapiens WD repeat domain 75 (WDR75), mRNA (Fragment)	A8K330 (+1)	92	0.2
37	Signal recognition particle 14 kDa protein	P37108	15	0.2
38	Cytochrome P450 1B1	Q16678	61	0.2
39	FCGRT	A0A024QZI2 (+2)	40	0.2
40	Influenza virus NS1A-binding protein	Q9Y6Y0	72	0.3
41	Dehydrogenase/reductase SDR family member 7B	A0A0C4DGQ8 (+1)	34	0.3
42	Protein FAM234A	B4DGG1 (+1)	58	0.3
43	AP-3 complex subunit delta-1	O14617	130	0.3
44	High density lipoprotein binding protein (Vigilin), isoform CRA_a	A0A024R4E5 (+2)	141	0.3
45	Junction plakoglobin	A0A024R1X8 (+1)	82	0.3
46	Leucine-rich repeat-containing protein 47	Q8N1G4	63	0.3
47	LPP protein	B7ZLW0 (+1)	66	0.3
48	Catenin alpha-2	P26232	105	0.3
49	Erbin	Q96RT1	158	0.3
50	Ras GTPase-activating protein-binding protein 1	Q13283 (+2)	52	0.3
51	Acid sphingomyelinase-like phosphodiesterase	B4DW34 (+1)	51	0.3
52	CDKN2A-interacting protein	Q9NXV6	61	0.3
53	40S ribosomal protein S7	P62081	22	0.3
54	pre-rRNA 2'-O-ribose RNA methyltransferase FTSJ3	Q8IY81	97	0.3
55	Transcriptional activator protein Pur-beta	Q96QR8	33	0.3
56	Exosome complex component RRP4	Q13868	33	0.3
57	Signal transducer and activator of transcription	B5BTZ6	88	0.3
58	Histone H1.1	Q02539	22	0.3
59	60S ribosomal protein L35	P42766	15	0.3
60	Biphenyl hydrolase-like (Serine hydrolase breast epithelial mucin-associated antigen), isoform CRA_d	A0A024QZY0 (+1)	31	0.4
61	Tetraspanin	A0A087WU13 (+7)	28	0.4
62	Mitochondrial import inner membrane translocase subunit Tim8 A	O60220	11	0.4
63	Plasminogen activator inhibitor 1 RNA-binding protein	Q8NC51	45	0.4
64	RNA-binding protein with serine-rich domain 1	Q15287	34	0.4
65	Serine hydroxymethyltransferase	D3DXC9 (+2)	49	0.4
66	Antigen peptide transporter 1	A0A140T9T7 (+5)	87	0.4
67	DBIRD complex subunit ZNF326	Q5BKZ1	66	0.4
68	Replication protein A 70 kDa DNA-binding subunit	P27694	68	0.4
69	Histone H1.2	P16403	21	0.4
70	Collagen alpha-1(IV) chain	P02462	161	0.4
71	Histone H1.3	P16402	22	0.4
72	Neutral amino acid transporter B(0)	Q15758 (+1)	57	0.4
73	Protein Njmu-R1	J9JIC5 (+1)	45	0.4
74	cDNA FLJ60939, highly similar to NAD-dependent deacetylase sirtuin-3, mitochondrial	B7Z7G4 (+2)	46	0.4
75	Nucleoporin SEH1	Q96EE3	40	0.4
76	Nuclear pore membrane glycoprotein 210	Q8TEM1	205	0.4
77	Sterol O-acyltransferase 1	P35610	65	0.4
78	ATP-binding cassette sub-family C member 3	O15438	169	0.4
79	NIF3-like protein 1	A0A024R3V5 (+2)	39	0.4
80	SEC24 related gene family, member C (S. cerevisiae), isoform CRA_a	A0A024QZM6 (+1)	118	0.4
81	Hexokinase	A8K4Q9	103	0.4
82	40S ribosomal protein S13	P62277	17	0.4
83	Tumor protein D54	A0A087WYR3	24	0.5
84	Histone 1, H1e	A3R0T8 (+1)	22	0.5
85	60S ribosomal protein L13	P26373 (+1)	24	0.5
86	Anion exchange protein	A5JJ20 (+1)	123	0.5
87	Long-chain-fatty-acid--CoA ligase 4	O60488	79	0.5
88	Golgin subfamily A member 4	Q13439	261	0.5
89	Patatin-like phospholipase domain containing 4, isoform CRA_b	A0A024RBU8	28	0.5
90	Ubiquitin carboxyl-terminal hydrolase	A0A140VJZ4	26	0.5
91	Glutamine-rich 1	A1L3Z9 (+1)	86	0.5
92	Transmembrane protein 165	Q9HC07	35	0.5
93	Type IV collagen alpha 1 (Fragment)	A9LSU1	25	0.5
94	WD repeat-containing protein 18 (Fragment)	A0A0A0MQU0 (+2)	47	0.5
95	Maleylacetoacetate isomerase	A0A0C4DFM0 (+1)	24	0.5
96	WD repeat-containing protein 3	Q9UNX4	106	0.5
97	Gamma-tubulin complex component 4	Q9UGJ1	76	0.5
98	Mitochondrial import receptor subunit TOM6 homolog	Q96B49	8	0.5
99	Sialic acid synthase	Q9NR45	40	0.5
100	Golgin subfamily A member 2	A0A6Q8KRG2 (+1)	112	0.5
101	40S ribosomal protein S11	P62280	18	0.5
102	Transmembrane protein 168	A0A024R716	80	0.5
103	S-adenosylmethionine synthase isoform type-2	P31153	44	0.5
104	Programmed cell death 11, isoform CRA_a	A0A3B3IUD7 (+1)	209	0.5
105	Outer mitochondrial transmembrane helix translocase	Q8NBU5	41	0.5
106	Acyl-CoA dehydrogenase family member 11	Q709F0	87	0.5
