# Supplementary material for: Degradation of p0071 and p120-catenin during adherens junction disassembly by Leptospira interrogans
Source: Front Cell Infect Microbiol. 2023 Sep 15;13:1228051. doi: 10.3389/fcimb.2023.1228051 (PMC10545952; doi:10.3389/fcimb.2023.1228051)
Supplement: Supplementary file 2 [file Table_2.xlsx]

## Sheet:  INCREASED proteins
Table S2. List of increased proteins in L. interrogans-infected RPTECs at 24 h p.i. vs 4 h p.i.
#	Protein Name	Accession Number	Molecular Weight (kDa)	Fold Change No.3 / No.2
1	Acetyl-coenzyme A transporter 1	O00400	61	550
2	Rab11 family-interacting protein 1	Q6WKZ4	137	58
3	Hermansky-Pudlak syndrome 5 protein	Q9UPZ3	127	27
4	Tubulin-specific chaperone A	E5RIW3 (+2)	10	16
5	EH domain-binding protein 1-like protein 1	Q8N3D4	162	15
6	Selenoprotein O	A0A087X0Q9 (+1)	73	15
7	Bcl-2 homologous antagonist/killer	A0A0A0MRG8 (+6)	21	12
8	ESCRT-II complex subunit VPS25	A0A024R1X3	21	11
9	Argininosuccinate synthase	A8KAP9 (+1)	47	9.2
10	Integrator complex subunit 6	Q9UL03	100	7.9
11	Dedicator of cytokinesis protein 7	Q96N67	243	7.4
12	Zinc finger CCCH-type antiviral protein 1-like	Q96H79	33	7.3
13	Non-specific serine/threonine protein kinase	B4DHI4 (+2)	160	6.9
14	Alpha-aminoadipic semialdehyde synthase, mitochondrial	Q9UDR5	102	6.1
15	Adenylate cyclase type 6	O43306	131	6.1
16	Proteasome subunit beta	Q6IAT9	25	4.6
17	Obg-like ATPase 1	J3KQ32 (+1)	47	4.4
18	Non-histone chromosomal protein HMG-14	A6NEL0	12	4.2
19	Echinoderm microtubule-associated protein-like 1	A0A3B3IU69 (+2)	93	4.2
20	YLP motif-containing protein 1	P49750	242	4.1
21	Syndecan	A0A024R9D1 (+6)	22	4
22	Protein O-glucosyltransferase 2	Q6UW63	58	3.9
23	28S ribosomal protein S35, mitochondrial	P82673	37	3.6
24	Serine palmitoyltransferase, long chain base subunit 2, isoform CRA_a	A0A024R6H1	63	3.6
25	UMP-CMP kinase	P30085	22	3.6
26	Histone H1.10	Q92522	22	3.6
27	Spectrin-like protein of the nuclear envelope and Golgi	Q7RTM4	966	3.3
28	Nesprin-1	Q8NF91	1011	3.1
29	Phosphatidylinositol 4-kinase type 2	E9PAM4	51	2.8
30	Transmembrane glycoprotein NMB	A0A3B3ISS6	66	2.7
31	Septin 10, isoform CRA_c	B5ME97	63	2.7
32	Xaa-Pro aminopeptidase 3	Q9NQH7	57	2.6
33	Splicing factor 3B subunit 3	Q15393	136	2.6
34	Creatine kinase	B4DUP1	30	2.6
35	Chondroitin sulfate proteoglycan 2 (Versican), isoform CRA_b	A0A024RAQ9 (+1)	373	2.4
36	Medium-chain acyl-CoA ligase ACSF2, mitochondrial	Q96CM8	68	2.4
37	Ran GTPase activating protein 1, isoform CRA_d	A0A024R1U0	64	2.4
38	Histidine triad nucleotide-binding protein 3	Q9NQE9	20	2.3
39	Fatty-acid amide hydrolase 1	O00519	63	2.2
40	Golgi-associated PDZ and coiled-coil motif-containing protein	Q9HD26	51	2.1
41	Thymosin beta-4	P62328	5	2.1
42	39S ribosomal protein S30, mitochondrial	Q9NP92	50	2.1
43	Retinol dehydrogenase 14	Q9HBH5	37	2
44	Thioredoxin domain-containing protein 12	O95881	19	2
45	Golgi SNAP receptor complex member 1	A8K5R6 (+2)	29	2
46	cDNA FLJ58464, highly similar to Homo sapiens pre-B-cell leukemia transcription factor interacting protein 1 (PBXIP1), mRNA	B4E1J0 (+1)	63	2
47	Carboxyl-terminal PDZ ligand of neuronal nitric oxide synthase protein	O75052	56	2
